# Supplementary material for: Stereoselective Asymmetric Syntheses of Molecules with a 4,5-Dihydro-1H-[1,2,4]-Triazoline Core Possessing an Acetylated Carbohydrate Appendage: Crystal Structure, Spectroscopy, and Pharmacology
Source: Molecules. 2024 Jun 14;29(12):2839. doi: 10.3390/molecules29122839 (PMC11206253; doi:10.3390/molecules29122839)
Supplement: Supplementary file 1 [file molecules-29-02839-s001.zip]

Archive with 1 entries (1 files):
- molecules-3030759-supplementary.pdf
